# Supplementary material for: JEasyTFM: an open-source software package for the analysis of large 2D TFM data within ImageJ
Source: Bioinform Adv. 2023 Oct 26;3(1):vbad156. doi: 10.1093/bioadv/vbad156 (PMC10625472; doi:10.1093/bioadv/vbad156)
Supplement: vbad156_Supplementary_Data [file vbad156_supplementary_data.zip]

Archive with 3 entries (3 files):
- Video1_with_force_vectors.avi
- Video1_with_force_magnitude.avi
- FigureS1.docx
